# Supplementary material for: Comparison of Ovarian Morphology and Follicular Disturbances between Two Inbred Strains of Cotton Rats (Sigmodon hispidus)
Source: Animals (Basel). 2021 Jun 12;11(6):1768. doi: 10.3390/ani11061768 (PMC8231567; doi:10.3390/ani11061768)
Supplement: Supplementary file 1 [file animals-11-01768-s001.zip]

Archive with 1 entries (1 files):
- animals-1251892-supplementary.pdf
